# Supplementary material for: Comparison of Various Equations for Estimating GFR in Malawi: How to Determine Renal Function in Resource Limited Settings?
Source: PLoS One. 2015 Jun 17;10(6):e0130453. doi: 10.1371/journal.pone.0130453 (PMC4470826; doi:10.1371/journal.pone.0130453)
Supplement: S1 Dataset — Data of all study participants in Malawi, containing individual characteristics, blood pressure, specific diagnosis, serum creatinine and cystatin C values, and calculated eGFR according to different formulae. (XLS) [file pone.0130453.s001.xls]

## Sheet: data_Malawi
Obs	RR_syst	RR_diast	renal_spec	sex	wght1	hiv_n	tb_n	diabetes_n	renaldis_n	bmi	age	CYST_S	KREA_S	cockgault_hd	ckdepi_b_hd	ckdepi_hd	mdrd_b_hd	mdrd_hd	cysc_deventer	cysc_ckdepi_a	cysc_ckdepi_b		variable	description
1	123	89		male	57.8	no	No	No	No	23.1533	43	0.8	0.85	91.611	123.37	106.719	119.036	98.377	90.573	100.027	107.778
2	99	71		female	72	no	blank	blank	blank	29.3971	48	0.87	0.79	98.987	102.368	88.801	93.988	77.676	82.966	90.525	87.647		RR_syst	systolic blood pressure
3	131	79		male	59.2	no	No	No	No	21.1005	24	0.95	0.85	112.209	140.986	121.957	133.996	110.74	92.151	81.528	95.09		RR_diast	diastolic blood pressure
4	104	62	don't know	male	70.3	no	No	No	Yes	24.0416	69	1.23	1.08	64.189	80.53	69.661	82.029	67.792	54.588	59.953	61.271		renal_spec	specified renal disease
5	116	66		female	64.8	no	No	No	No	23.8017	29	0.67	0.64	132.68	139.457	120.975	132.748	109.709	110.129	123.528	127.034		sex	sex
6	127	79		male	58	no	No	No	No	21.5645	24	0.69	0.82	113.957	143.084	123.772	139.669	115.429	112.279	119.279	138.234		wght1	weight
7	107	87		female	66.1	no	No	Yes	No	29.5746	56	0.95	0.92	71.249	80.495	69.827	76.407	63.146	73.875	81.528	77.506		hiv_n	HIV status
8	108	81		male	52	no	No	No	No	18.3149	29	0.66	0.73	109.817	144.908	125.35	153.703	127.027	110.969	125.759	142.075		tb_n	diagnosed tuberculosis
9	102	60		male	60.2	no	No	No	No	21.9786	26	0.74	0.67	142.264	153.306	132.614	173.498	143.386	106.611	109.751	126.052		diabetes_n	diagnosed diabetes
10	143	96		female	79.3	no	No	No	No	31.3674	51	1.16	0.9	92.578	85.618	74.271	79.872	66.01	65.193	64.282	62.107		renal_spec	diagnosed renal disease
11	109	77		male	64.3	no	No	No	No	21.8616	25	0.75	0.76	135.133	146.59	126.805	151.211	124.968	106.537	108.012	124.722		bmi	body mass index
12	106	75		male	63.7	no	No	No	No	24.2722	36	0.66	0.91	101.111	124.899	108.041	114.067	94.27	105.73	125.759	138.137		age	age at recruitment
13	107	82		female	57.4	no	No	No	No	24.2031	31	0.63	0.55	134.296	144.542	125.385	155.992	128.919	111.97	132.917	135.342		CYST_S	serum cystatin C
14	104	60		male	61.4	no	No	No	No	19.8218	28	0.63	0.8	119.389	140.539	121.57	139.279	115.106	114.314	132.917	150.709		KREA_S	serum creatinine
15	110	71		female	54.3	no	No	No	No	21.7513	46	0.63	0.68	88.615	121.315	105.237	112.713	93.151	100.949	132.917	128.573		cockgault_hd	calculated eGFR with Serum-Creatinine according to Cockcroft-Gault, based on Heidelberg laboratory measures
16	142	76		male	61.6	no	No	No	No	20.4636	29	0.78	1.02	93.105	114.287	98.862	104.48	86.347	101.298	103.087	116.852		ckdepi_b_hd	calculated eGFR with Serum-Creatinine according to CKDEpi with factor for black Americans, based on Heidelberg laboratory measures
17	124	83		male	97.2	no	No	No	No	38.4478	50	0.82	0.82	148.171	119.198	103.11	120.335	99.45	84.996	97.131	102.676		ckdepi_hd	calculated eGFR with Serum-Creatinine according to CKDEpi, based on Heidelberg laboratory measures
18	116	83	Glomerulonephritis	female	83.4	no	No	No	Yes	34.7138	48	1.05	1.01	89.685	76.063	65.982	70.786	58.501	72.36	72.374	70.337		mdrd_b_hd	calculated eGFR with Serum-Creatinine according to MDRD4 with factor for black Americans, based on Heidelberg laboratory measures
19	189	122		male	55.7	no	No	Yes	No	19.2734	27	3.11	4.89	17.877	17.423	15.071	17.37	14.355	17.486	19.88	23.382		mdrd_hd	calculated eGFR with Serum-Creatinine according to MDRD4, based on Heidelberg laboratory measures
20	108	78		female	55.2	no	No	No	No	24.5333	27	0.64	0.72	102.275	132.723	115.133	117.571	97.166	114.235	130.449	135.279		cysc_deventer	calculated eGFR with Serum-Cystatin C according to van Deventer, based on Heidelberg laboratory measures
21	113	79		male	59.3	no	No	No	No	21.65	27	0.85	1.26	73.864	89.774	77.657	83.067	68.65	97.387	93.065	106.659		cysc_ckdepi_a	calculated eGFR with Serum-Cystatin C according to CKDEpi (eGFR = 76.7 x CystC-1.19), based on Heidelberg laboratory measures
22	103	62		male	57.1	no	No	No	No	21.4912	28	0.75	0.86	103.282	136.422	118.009	128.127	105.89	104.352	108.012	122.898		cysc_ckdepi_b	calculated eGFR with Serum-Cystatin C according to CKDEpi (eGFR = 127.7 x CystC-1.17 x age-0.13 x 0.91[if female] x 1.06[if black]), based on Heidelberg laboratory measures
23	141	91		female	102.2	no	No	Yes	No	40.1726	60	0.77	1.05	91.926	66.707	57.866	64.686	53.459	82.395	104.682	98.216
24	114	72		male	62.3	no	No	No	No	21.4308	21	0.77	0.73	141.052	153.285	132.596	164.111	135.629	107.87	104.682	123.713
25	109	63		male	51.9	no	No	No	No	20.7899	24	0.85	0.95	88.018	128.997	111.587	117.855	97.401	99.426	93.065	108.305
26	121	80		male	71.8	no	No	No	No	24.4116	27	0.82	0.94	119.879	127.934	110.667	116.484	96.268	99.632	97.131	111.239
27	112	65		male	61.4	no	No	No	No	22.0158	44	0.7	1.03	79.482	101.651	87.932	94.927	78.452	97.051	117.254	125.627
28	117	76		male	54	no	No	No	No	20.7037	29	0.69	0.67	124.254	150.109	129.849	169.694	140.243	108.468	119.279	134.875
29	133	87		male	63.9	no	No	No	No	21.8529	37	0.65	0.78	117.196	133.309	115.316	135.519	111.999	105.803	128.064	140.127
30	121	89		female	85.5	no	No	Yes	No	36.0516	53	0.87	0.66	133.054	116.634	101.177	113.356	93.683	80.149	90.525	86.526
31	105	66		female	66.5	no	No	No	No	24.4261	44	0.77	0.53	142.201	133.544	115.846	151.632	125.316	92.024	104.682	102.257
32	111	71		male	59.3	no	No	No	No	21.65	32	0.73	0.62	143.468	151.74	131.26	181.911	150.339	103.062	111.543	124.664
33	99	70		female	52.1	no	No	No	No	21.6857	33	0.45	0.48	137.109	149.053	129.299	180.226	148.947	126.619	198.368	199.009
34	119	83		female	43.4	no	No	No	No	19.212	23	0.68	0.63	95.153	146.216	126.838	141.696	117.104	113.92	121.37	128.67
35	115	70		male	61.3	no	No	No	No	21.5904	34	0.73	0.75	120.33	138.361	119.686	144.249	119.214	101.648	111.543	123.685
36	127	76		male	62.8	no	No	No	No	21.988	31	0.72	0.94	101.141	124.389	107.6	113.263	93.606	104.568	113.389	127.216
37	137	94		female	91.5	no	No	don't know	No	32.4192	35	0.63	0.64	177.222	133.701	115.982	127.776	105.6	108.918	132.917	133.224
38	137	86		male	73	no	No	No	No	23.04	28	0.9	0.86	132.041	136.422	118.009	128.127	105.89	93.111	86.945	99.289
39	130	82		male	56.6	no	No	No	No	19.132	19	0.89	0.95	100.126	133.609	115.576	123.579	102.131	99.839	88.109	105.797
40	107	78		female	64.6	no	No	No	No	26.8887	29	0.7	0.66	128.262	138.052	119.756	128.117	105.882	107.647	117.254	120.687
41	115	82		male	55.3	no	Yes	No	No	19.3621	21	0.8	0.86	106.277	143.298	123.957	135.832	112.258	105.439	100.027	118.302
42	105	69		male	57.2	no	No	No	No	21.7955	28	0.61	0.77	115.556	142.764	123.495	145.559	120.297	116.065	138.119	156.506
43	108	74		female	53	no	No	No	No	21.5019	30	0.67	0.67	102.726	136.409	118.331	125.049	103.347	109.37	123.528	126.475
44	112	81		female	86.6	no	No	No	No	33.8281	53	0.74	0.5	177.891	127.789	110.853	156.167	129.063	88.471	109.751	104.564
45	140	92		male	57.4	no	Yes	No	No	22.4219	26	0.66	0.83	109.498	140.386	121.438	135.509	111.991	113.292	125.759	144.107
46	118	70		male	64.3	no	No	No	No	21.9897	19	0.85	0.84	128.643	146.738	126.932	142.435	117.715	102.92	93.065	111.645
47	111	78		female	91.2	no	No	No	No	34.3257	32	0.61	0.57	204	141.853	123.053	148.731	122.918	112.902	138.119	139.969
48	159	107		male	61	no	Yes	No	No	20.3816	69	1.13	0.8	75.191	105.369	91.148	115.977	95.849	58.898	66.318	67.662
49	101	75		male	56.6	no	No	No	No	20.2947	29	0.77	0.91	95.888	131.194	113.487	119.185	98.5	102.07	104.682	118.629
50	115	81		male	55.2	no	No	No	No	16.8493	25	0.7	0.6	146.944	161.551	139.747	198.635	164.161	110.662	117.254	135.207
51	120	73		male	59.2	no	No	No	No	23.865	25	0.72	0.63	150.088	158.343	136.972	187.76	155.173	108.993	113.389	130.823
52	131	55		male	51.6	no	No	No	No	20.1563	35	0.71	0.81	92.901	133.114	115.147	131.216	108.443	102.494	115.292	127.29
53	116	67		male	65.8	no	No	No	No	22.6348	27	0.79	0.87	118.701	136.732	118.277	127.365	105.261	101.93	101.536	116.197
54	107	64		female	71.7	no	No	No	No	25.7091	36	0.62	0.49	179.656	144.959	125.747	172.907	142.898	108.993	135.472	135.245
55	109	70		male	55.1	no	No	No	No	20.6118	33	0.72	0.59	138.788	153.782	133.026	191.426	158.204	103.134	113.389	126.186
56	129	97		female	90.6	no	No	No	No	34.0999	48	0.84	0.72	136.669	114.52	99.342	104.61	86.455	84.879	94.385	91.321
57	121	69		male	64.2	no	No	No	No	20.844	28	0.59	0.66	151.313	152.104	131.575	173.899	143.718	117.842	143.708	162.731
58	105	69		female	48.8	no	No	No	No	21.1219	29	0.58	0.5	127.897	151.256	131.21	176.502	145.869	117.923	146.661	150.389
59	113	61		male	56.6	no	No	No	No	21.8356	23	0.94	0.81	113.549	144.821	125.275	142.89	118.091	93.497	82.561	96.808
60	95	71		female	81.4	no	Yes	No	No	31.0166	62	0.88	0.67	111.874	108.948	94.509	107.915	89.186	74.748	89.302	83.653
61	110	67		male	63.8	no	No	No	No	24.1609	32	0.86	0.92	104.022	126.772	109.662	115.363	95.341	93.368	91.779	102.912
62	115	72		female	76.6	no	No	No	No	30.1098	36	0.86	0.82	114.692	106.464	92.354	95.446	78.881	90.824	91.779	92.226
63	94	62		male	46.8	no	No	Yes	No	17.1901	32	0.59	0.41	171.22	179.861	155.585	293.174	242.293	114.63	143.708	159.93
64	128	79		female	54.6	no	No	No	No	21.5972	57	0.81	0.56	95.536	119.701	103.837	135.013	111.581	81.602	98.559	93.185
65	113	65		female	74.6	no	No	No	No	28.4255	20	0.67	0.53	199.403	158.068	137.119	177.952	147.068	117.193	123.528	133.32
66	115	77		male	56.4	no	No	No	No	19.288	23	1.02	0.86	106.57	141.298	122.227	133.346	110.204	87.983	74.914	87.985
67	115	68		male	58.9	no	No	No	No	21.3747	51	0.77	0.96	75.841	105.369	91.147	99.918	82.577	87.68	104.682	110.235
68	112	61		male	63.9	no	No	No	No	23.4711	22	0.7	0.64	163.633	160.672	138.986	189.226	156.385	112.98	117.254	137.473
69	95	65		female	55.7	no	No	No	No	22.7419	23	0.63	0.76	101.231	127.868	110.921	114.114	94.309	118.331	132.917	140.697
70	104	69		male	61.4	no	No	No	No	22.6901	32	0.77	0.99	93.03	116.017	100.358	106.002	87.605	99.977	104.682	117.121
71	106	70		female	48.9	no	No	No	No	20.8894	25	0.66	0.67	99.087	141.286	122.561	129.764	107.243	114.077	125.759	131.807
72	93	73		male	48.6	no	No	No	No	18.4047	52	0.59	0.48	123.75	146.48	126.71	221.474	183.036	99.839	143.708	150.148
73	120	83		male	68.5	no	No	No	No	24.4152	30	0.7	0.58	180.436	158.164	136.817	199.054	164.508	106.905	117.254	132.04
74	113	86		male	45.8	no	No	No	No	16.6207	28	0.7	0.57	124.99	161.553	139.748	205.954	170.21	108.393	117.254	133.23
75	95	64		female	69.7	no	No	No	No	26.2336	31	0.77	0.65	137.985	136.812	118.68	128.641	106.315	100.67	104.682	107.021
76	115	68		male	62.8	no	No	No	No	22.3836	26	0.84	0.78	127.479	144.018	124.58	145.582	120.315	98.81	94.385	108.678
77	113	76		male	66.7	no	No	No	No	23.9162	20	0.63	0.7	158.81	157.051	135.854	173.969	143.776	120.809	132.917	157.447
78	125	78		male	61.7	no	No	No	No	22.3908	31	0.77	0.87	107.364	132.943	115	123.843	102.35	100.67	104.682	117.605
79	115	70		male	56.2	no	No	No	No	17.2497	34	0.74	0.75	110.319	138.361	119.686	144.249	119.214	100.879	109.751	121.732
80	94	67		female	41.5	no	No	No	No	16.8364	26	0.69	0.73	76.51	131.448	114.027	116.604	96.367	110.739	119.279	124.491
81	111	66		female	88.1	no	No	No	No	31.4012	39	0.68	0.71	147.954	124.074	107.631	110.889	91.644	102	121.37	120.134
82	98	56		male	58.1	no	No	No	No	20.7084	28	0.77	0.89	101.548	134.512	116.357	123.156	101.782	102.778	104.682	119.171
83	127	82		male	64	no	No	No	No	21.7596	24	0.91	0.65	158.632	157.424	136.176	182.616	150.922	94.995	85.81	99.998
84	111	68		male	51	no	No	No	No	19.5535	19	0.91	0.64	133.919	164.094	141.946	194.942	161.109	98.333	85.81	103.081
85	129	83		female	51.3	no	No	No	No	22.9528	35	0.55	0.73	87.11	123.395	107.042	109.776	90.724	115.744	156.23	156.165
86	109	64		female	75.2	no	No	No	No	29.7457	40	0.56	0.6	147.963	131.857	114.382	133.975	110.723	110.969	152.916	150.276
87	122	85		male	66.4	no	No	No	No	22.9758	34	0.81	1	97.756	113.016	97.763	103.498	85.536	95.653	98.559	109.516
88	131	80		female	58.7	no	No	No	No	21.3021	36	0.76	0.74	97.393	120.532	104.558	107.45	88.801	97.994	106.323	106.578
89	111	76		male	58.2	no	No	No	No	22.0402	24	0.82	0.84	111.627	141.673	122.552	135.838	112.263	101.719	97.131	112.955
90	100	72		male	60.2	no	No	No	No	20.8304	38	0.84	0.9	94.759	124.813	107.967	114.27	94.438	90.949	94.385	103.447
91	90	55		female	74	no	No	No	No	28.0237	24	0.59	0.7	144.77	140.246	121.659	124.395	102.805	121.143	143.708	151.082
92	95	63		female	64	no	No	No	No	28.2558	26	0.72	0.74	116.396	129.304	112.167	114.787	94.866	108.243	113.389	118.444
93	154	89		male	56	no	No	No	No	19.7237	48	0.99	0.97	73.769	106.273	91.93	99.953	82.606	75.736	77.623	82.802
94	152	112		female	42.1	no	No	No	No	19.7504	59	0.81	0.49	82.159	123.332	106.987	156.408	129.263	80.482	98.559	92.768
95	114	76		male	65.8	no	No	No	No	21.9854	22	0.77	0.79	136.505	147.348	127.461	148.405	122.649	107.127	104.682	122.967
96	118	75		male	48.4	no	No	No	No	18.7886	36	0.69	0.72	97.099	138.74	120.014	149.463	123.523	103.348	119.279	131.137
97	103	68		male	59.1	no	No	No	No	20.9396	22	1.02	0.7	138.369	154.86	133.959	170.635	141.021	88.593	74.914	88.495
98	112	65		female	61.7	no	No	No	No	24.7156	23	0.63	0.56	152.184	151.993	131.85	162.326	134.154	118.331	132.917	140.697
99	123	80		male	80.2	no	No	No	No	25.3125	37	0.67	0.78	147.09	133.309	115.316	135.519	111.999	104.208	123.528	135.246
100	99	63		male	50.5	no	No	No	No	19.2425	24	1.01	0.95	85.643	128.997	111.587	117.855	97.401	88.044	75.797	88.514
101	105	71		male	82.7	no	No	No	No	30.9364	19	0.74	0.68	204.385	160.055	138.452	181.77	150.223	111.892	109.751	131.298
102	109	65		male	59.2	no	No	No	No	21.8771	22	0.82	0.87	111.52	141.62	122.505	132.772	109.729	103.134	97.131	114.24
103	104	73		female	54.1	no	No	No	No	23.4159	19	0.75	0.57	135.58	155.417	134.819	165.333	136.639	111.045	108.012	117.619
104	128	82		male	65.5	no	No	Yes	No	22.6644	61	1.02	1.08	66.544	85.185	73.687	84.107	69.51	67.671	74.914	77.507
105	95	67		female	45.9	no	No	No	No	19.229	31	0.65	0.56	105.472	143.687	124.644	152.782	126.266	110.281	128.064	130.483
106	89	64		female	43.1	no	No	No	No	19.9454	25	0.72	0.76	76.992	126.084	109.374	112.198	92.726	108.993	113.389	119.049
107	137	89		female	57.2	no	No	No	No	21.2671	53	0.7	0.57	103.069	122.398	106.176	134.252	110.952	91.201	117.254	111.588
108	122	64		male	61.3	no	No	No	No	21.3364	27	0.87	0.85	113.185	138.046	119.414	130.83	108.124	95.918	90.525	103.796
109	134	91		male	75.7	no	No	No	No	26.1938	34	0.75	1	111.447	113.016	97.763	103.498	85.536	100.115	108.012	119.835
110	116	68		female	52.9	no	No	No	No	21.3253	33	0.74	0.68	98.269	132.915	115.3	120.574	99.648	101.578	109.751	111.207
111	103	81		male	66.4	no	No	No	No	20.4938	33	0.83	0.93	106.105	124.25	107.48	113.223	93.573	94.864	95.74	106.849
112	115	74		female	50	no	No	No	No	21.6413	22	0.66	0.61	114.185	148.818	129.095	148.404	122.648	116.466	125.759	134.016
113	119	72		male	52.7	no	No	No	No	20.7152	25	0.72	0.78	107.915	145.033	125.458	146.745	121.277	108.993	113.389	130.823
114	99	66		female	64.5	no	No	No	No	24.577	31	0.58	0.56	148.212	143.687	124.644	152.782	126.266	116.305	146.661	149.091
115	101	84		male	47.4	no	No	Yes	No	18.5156	41	0.6	0.54	120.694	150.768	130.419	202.883	167.672	106.905	140.862	151.844
116	116	83		male	67	no	No	No	No	23.3204	29	0.87	0.74	139.583	144.1	124.651	151.308	125.048	94.602	90.525	102.837
117	128	84		male	57.7	no	No	No	No	22.2599	28	0.77	0.8	112.194	140.539	121.57	139.279	115.106	102.778	104.682	119.171
118	97	69		female	62.6	no	No	No	No	23.7065	24	0.72	0.65	131.888	143.707	124.662	135.501	111.984	109.749	113.389	119.683
119	131	78		male	62	no	No	No	No	22.231	22	0.85	0.65	156.325	159.651	138.103	185.87	153.612	100.809	93.065	109.537
120	89	68		male	47	no	No	No	No	16.456	35	0.72	0.7	97.917	141.345	122.268	155.287	128.336	101.719	113.389	125.224
121	121	77		female	95.9	no	Yes	Yes	No	41.508	57	0.89	0.64	146.826	114.556	99.374	115.732	95.646	76.789	88.109	83.462
122	94	70		female	55.6	no	No	No	No	25.73	25	0.72	0.48	157.26	157.67	136.774	190.675	157.582	108.993	113.389	119.049
123	114	69		male	74.4	no	No	No	No	25.4437	24	0.75	0.95	126.175	128.997	111.587	117.855	97.401	107.275	108.012	125.386
124	104	63		male	59.8	no	Yes	No	No	21.4421	23	0.72	0.81	119.969	144.821	125.275	142.89	118.091	110.51	113.389	132.249
125	143	86		male	76	no	No	No	No	26.6097	38	2.42	3	35.889	29.114	25.184	28.479	23.537	27.378	26.795	29.996
126	140	92		female	63.2	no	No	No	No	24.999	24	0.86	0.85	101.822	110.904	96.206	99.425	82.169	98.673	91.779	97.218
127	103	72		male	44.5	no	No	No	No	17.939	26	0.82	0.77	91.504	144.784	125.243	147.766	122.12	100.323	97.131	111.786
128	99	71		female	72.3	no	No	No	blank	28.9617	43	0.75	0.81	102.214	102.871	89.237	93.377	77.171	94.081	108.012	105.771
129	197	130		male	56.6	no	No	No	No	19.4701	35	0.65	0.79	104.483	134.489	116.337	135.057	111.617	107.275	128.064	141.143
130	101	69		female	48.1	no	No	No	No	20.2817	30	0.64	0.55	113.569	145.56	126.269	157.034	129.78	111.892	130.449	133.439
131	134	84		female	54.1	no	No	No	No	21.6712	41	0.59	0.71	89.055	122.343	106.129	109.769	90.718	107.721	143.708	140.922
132	92	65		female	46.9	no	No	No	No	18.5515	41	0.63	0.63	87.007	128.849	111.773	126.007	104.138	104.496	132.917	130.511
133	120	84		male	50.4	no	No	No	No	21.9586	26	0.75	0.89	89.663	136.415	118.003	125.022	103.324	105.803	108.012	124.088
134	102	75		female	66.6	no	No	No	No	28.2656	42	0.66	0.57	135.18	132.23	114.706	140.743	116.317	101.438	125.759	123.211
135	181	93		male	82.5	no	No	No	No	27.2493	42	0.75	0.83	135.291	125.462	108.528	122.938	101.602	94.733	108.012	116.588
136	151	88		male	60.5	no	No	No	No	24.0822	51	0.81	0.75	99.713	122.787	106.214	132.851	109.795	85.055	98.559	103.893
137	106	75		female	60.7	no	No	No	No	24.9425	19	0.74	0.73	118.778	138.073	119.775	124.27	102.702	111.892	109.751	119.481
138	155	89		male	68.4	no	No	Yes	No	22.7226	59	0.89	0.81	95	112.462	97.283	118.018	97.536	75.736	88.109	91.306
139	126	79		male	65.9	no	No	No	No	21.2745	25	0.78	0.73	144.188	149.038	128.922	158.404	130.913	104.136	103.087	119.128
140	119	80		female	64.1	no	No	No	No	24.8833	55	0.84	0.66	97.458	115.007	99.765	112.507	92.981	80.872	94.385	89.719
141	96	68		female	74.1	no	No	No	No	32.0724	29	0.76	0.71	136.763	133.103	115.463	117.763	97.325	102.849	106.323	109.616
142	137	97		female	100.5	no	No	No	No	42.3765	43	0.69	0.52	221.32	135.331	117.396	155.728	128.7	98.469	119.279	116.609
143	92	55		female	48.1	no	No	No	No	22.4114	22	0.66	0.67	100.009	144.295	125.171	133.176	110.063	116.466	125.759	134.016
144	116	67		male	60.8	no	No	No	No	18.9757	31	0.8	0.84	109.577	134.875	116.671	128.961	106.579	98.401	100.027	112.462
145	111	78		male	50.4	no	No	No	No	18.0716	29	0.91	0.78	99.615	141.015	121.982	142.39	117.678	91.77	85.81	97.568
146	116	78		male	52.8	no	No	No	No	20.8852	38	0.83	0.79	94.684	131.684	113.911	132.821	109.769	91.643	95.74	104.907
147	113	77		male	56.3	no	No	No	No	19.9476	27	0.93	0.99	89.252	120.164	103.945	109.722	90.679	91.643	83.618	96.005
148	147	103		female	58	no	No	No	No	21.5645	34	0.74	0.82	88.513	107.971	93.661	96.56	79.801	100.879	109.751	110.776
149	104	63		male	49.7	no	No	No	No	20.2921	19	0.74	0.9	92.804	142.634	123.383	131.535	108.706	111.892	109.751	131.298
150	113	81		female	52.4	no	No	No	No	22.6801	33	0.67	0.62	106.76	137.017	118.858	134.137	110.857	107.127	123.528	124.918
151	163	97		male	51.2	no	No	No	No	20.9046	35	0.76	0.87	85.824	129.26	111.814	120.829	99.859	98.673	106.323	117.548
152	107	70		female	59.1	no	Yes	No	No	20.9396	39	0.79	0.92	76.596	90.705	78.684	82.23	67.959	93.821	101.536	100.804
153	116	55		male	59.1	no	No	No	No	21.1912	20	0.77	0.74	133.108	153.504	132.786	163.163	134.845	108.618	104.682	124.5
154	106	72		female	87.3	no	No	No	No	34.3157	31	0.92	0.93	120.794	94.703	82.152	85.085	70.318	89.826	84.701	86.902
155	110	72		male	65.3	no	No	No	No	23.6972	45	0.93	0.76	113.368	127.377	110.185	134.203	110.912	80.928	83.618	89.837
156	124	84		female	104.6	no	No	No	No	36.1938	38	0.73	0.74	170.211	118.851	103.099	106.277	87.832	98.878	111.543	110.938
157	108	71		female	66.8	no	No	Yes	No	25.7706	57	0.73	0.65	100.7	113.974	98.869	113.68	93.95	86.716	111.543	105.241
158	96	66		female	67.8	no	No	No	No	25.6757	20	0.58	0.72	133.403	139.412	120.936	124.956	103.269	125.487	146.661	157.831
159	103	82		female	57.1	no	No	No	No	24.0766	50	0.94	0.69	87.926	117.389	101.831	108.969	90.057	77.589	82.561	79.637
160	113	81		female	61.3	no	No	No	No	23.6488	22	0.68	0.49	174.274	159.939	138.742	191.086	157.922	114.71	121.37	129.416
161	115	67		male	60.7	no	No	No	No	21.5065	23	0.64	0.57	173.048	167.328	144.744	214.345	177.145	117.436	130.449	151.789
162	139	108		female	78.9	no	No	No	No	32.4211	47	0.9	0.73	118.665	113.42	98.388	103.399	85.454	81.658	86.945	84.47
163	110	74		female	71	no	No	No	No	23.7228	47	0.67	0.74	105.341	111.569	96.783	101.788	84.123	97.252	123.528	119.305
164	141	89		female	85.3	no	No	No	No	31.3315	44	0.75	0.55	175.77	131.927	114.443	145.287	120.072	93.433	108.012	105.455
165	107	77		male	52.5	no	No	No	No	19.6392	25	0.71	0.85	98.652	139.999	121.103	132.89	109.826	109.825	115.292	132.982
166	150	108		female	47.7	no	No	No	No	20.6458	35	0.72	0.6	98.547	136.571	118.471	137.656	113.765	101.719	113.389	113.954
167	101	68		male	59.4	no	No	No	No	21.951	29	0.92	0.7	130.821	147.43	127.531	161.329	133.33	91.075	84.701	96.328
168	119	76		male	59.1	no	No	No	No	21.708	34	0.81	0.85	102.363	131.422	113.684	124.849	103.181	95.653	98.559	109.516
169	96	58		male	66.6	no	No	No	No	24.169	37	0.74	0.88	108.267	126.859	109.737	117.909	97.445	98.81	109.751	120.401
170	140	94		female	72.1	no	No	No	No	28.5194	26	0.61	0.93	104.338	98.088	85.088	88.178	72.874	117.679	138.119	143.799
171	113	85		male	65.8	no	No	No	No	21.8588	30	0.94	0.87	115.549	133.881	115.811	124.67	103.033	89.084	82.561	93.521
172	110	81		female	54.6	no	No	No	No	22.8737	26	0.79	0.83	88.533	112.55	97.634	100.548	83.097	102.636	101.536	106.26
173	109	64		female	72.4	no	No	No	No	28.6381	39	0.71	0.7	123.324	126.22	109.492	112.719	93.156	99.701	115.292	114.216
174	123	78		male	60.5	no	No	No	No	20.9343	22	0.73	0.76	130.464	149.712	129.506	155.186	128.253	110.433	111.543	130.886
175	128	103		female	90.6	no	No	No	No	36.5231	50	0.9	0.89	108.16	87.394	75.812	81.234	67.136	79.983	86.945	83.793
176	101	67		female	56.4	no	No	No	No	23.3248	27	0.49	0.68	110.646	138.637	120.264	125.587	103.791	128.027	179.251	184.898
177	94	65		female	54.5	no	No	No	No	22.6847	31	0.58	0.44	159.388	155.552	134.937	201.807	166.783	116.305	146.661	149.091
178	144	92		female	49.7	no	No	No	No	22.5374	55	0.69	0.55	90.677	122.117	105.932	138.853	114.755	90.636	119.279	112.937
179	132	92		female	71.1	no	Yes	No	No	26.7605	31	0.71	0.8	114.365	113.612	98.555	101.231	83.662	105.366	115.292	117.676
180	106	66		male	60.2	no	No	No	No	23.8123	23	0.73	0.83	117.861	143.376	124.025	138.924	114.813	109.673	111.543	130.132
181	117	97		female	81.3	no	No	Yes	No	32.774	44	0.92	0.76	121.237	110.33	95.708	100.034	82.673	82.111	84.701	83.034
182	122	82		female	56.9	no	No	No	No	21.9513	32	0.61	0.61	118.93	138.723	120.338	137.534	113.665	112.902	138.119	139.969
183	118	76		male	57.7	no	No	No	No	22.2599	27	0.85	0.85	106.538	138.046	119.414	130.83	108.124	97.387	93.065	106.659
184	142	107	no	female	76.8	no	No	No	Yes	31.5582	59	0.67	0.49	149.878	123.332	106.987	156.408	129.263	89.516	123.528	115.83
185	115	80		male	74.7	no	No	No	No	24.673	56	0.93	1.05	83	91.287	78.966	88.407	73.064	75.007	83.618	87.319
186	104	73		female	90.5	no	No	No	No	31.8749	35	0.59	0.54	207.745	141.388	122.65	155.453	128.474	112.279	143.708	143.851
187	111	84		female	94	no	No	Yes	No	34.9494	57	0.77	0.74	124.469	104.001	90.218	97.879	80.892	84.12	104.682	98.874
188	120	87		male	64.2	no	No	No	No	24.3124	42	0.89	0.82	106.565	126.089	109.071	124.67	103.033	85.173	88.109	95.431
189	158	113		female	72.9	no	No	No	No	28.8359	44	0.76	0.63	131.143	126.162	109.442	124.213	102.655	92.726	106.323	103.833
190	96	70		female	90.5	no	No	No	No	36.2522	30	0.8	0.65	180.807	137.776	119.517	129.5	107.025	99.083	100.027	102.777
191	98	60		male	65.7	no	No	No	No	23.9866	40	2.13	1.88	48.537	50.51	43.693	48.331	39.943	33.659	31.191	34.596
192	110	91		female	49	no	No	No	No	21.0696	24	0.61	0.74	90.679	131.133	113.754	116.668	96.42	119.316	138.119	145.303
193	127	96		female	77	no	No	No	No	32.8933	49	0.68	0.6	137.869	123.779	107.375	128.567	106.254	95.192	121.37	116.621
194	113	75		female	71.4	no	No	No	No	28.9667	28	0.7	0.66	143.04	139.025	120.6	129.033	106.639	108.393	117.254	121.239
195	122	88		male	61.1	no	Yes	No	No	20.8953	39	0.67	0.51	168.058	156.536	135.409	218.928	180.932	102.778	123.528	134.323
196	146	98		female	82.8	no	No	No	No	35.371	55	0.99	0.9	92.319	83.246	72.213	78.657	65.006	72.161	77.623	74.028
197	105	71		female	68.6	no	No	No	No	28.1887	49	0.81	0.76	96.97	106.522	92.405	97.872	80.886	86.238	98.559	95.035
198	117	85		female	78.7	no	No	Yes	No	34.2886	29	0.72	0.6	171.883	142.45	123.571	143.012	118.192	106.023	113.389	116.774
199	120	79		female	57.2	no	No	No	No	21.3974	52	0.65	0.6	99.041	121.198	105.135	127.026	104.98	95.389	128.064	121.997
200	104	76		male	81.5	no	No	No	No	27.5487	27	0.73	0.87	147.023	136.732	118.277	127.365	105.261	106.684	111.543	127.448
201	96	59		female	61.1	no	No	No	No	25.1068	28	0.64	0.51	158.407	151.333	131.277	173.747	143.593	113.449	130.449	134.641
202	130	65		female	95.5	no	Yes	No	No	36.8427	67	1	0.8	102.878	88.226	76.533	86.57	71.546	65.917	76.7	71.31
203	123	85		male	54.6	no	No	No	No	17.6265	24	0.79	0.83	105.984	142.372	123.156	137.729	113.825	104.064	101.536	117.99
204	128	84		male	59.8	no	No	No	No	21.4421	38	0.74	0.87	97.375	126.564	109.482	118.829	98.206	98.13	109.751	119.984
205	106	66		female	49.3	no	No	No	No	19.5008	33	0.62	0.56	111.206	141.683	122.905	150.855	124.674	111.276	135.472	136.783
206	131	84		male	61.7	no	No	No	No	23.5101	22	0.83	0.79	127.999	147.348	127.461	148.405	122.649	102.353	95.74	112.632
207	97	65		female	49.8	no	No	No	No	19.6986	21	0.57	0.46	152.091	164.449	142.655	207.489	171.478	125.574	149.728	160.058
208	127	81		male	63.7	no	No	No	No	24.4227	21	0.78	0.68	154.826	157.822	136.521	178.114	147.202	107.053	103.087	121.859
209	111	79		female	56	no	No	No	No	24.2382	25	0.67	0.62	122.625	144.937	125.729	141.914	117.284	113.214	123.528	129.509
210	114	77		male	61.4	no	don't know	No	No	21.3712	20	0.8	0.93	110.036	136.131	117.757	125.339	103.586	106.17	100.027	119.055
211	111	72		male	75.3	no	No	No	No	26.0554	36	0.83	0.88	123.598	127.754	110.511	118.566	97.989	92.918	95.74	105.647
212	120	74		female	63.2	no	No	No	No	26.9982	40	0.78	0.71	105.086	123.206	106.877	110.321	91.174	93.886	103.087	101.981
213	100	79		female	74.1	no	No	No	No	31.8624	41	0.86	0.76	113.953	112.68	97.747	101.478	83.866	87.74	91.779	90.68
214	135	90		female	66.6	no	No	No	No	29.6	43	0.67	0.79	96.54	106.027	91.976	96.111	79.43	99.977	123.528	120.692
215	107	86		female	60.3	no	No	No	No	25.4259	32	0.8	0.73	105.318	126.023	109.321	111.791	92.389	97.724	100.027	101.919
216	91	61		female	55.2	no	No	No	No	19.7927	36	0.72	0.63	107.577	133.455	115.768	129.378	106.924	101.018	113.389	113.538
217	106	76		male	61.2	no	No	No	No	22.7543	45	0.9	1.08	74.769	95.318	82.453	89.464	73.938	82.794	86.945	93.35
218	137	99		female	39.5	no	No	No	No	17.0966	69	1.09	0.56	59.123	110.025	95.443	129.877	107.336	60.716	69.224	64.224
219	116	62		male	54	no	No	No	No	20.7037	22	0.83	0.73	121.233	152.212	131.668	162.569	134.354	102.353	95.74	112.632
220	102	72		male	51.8	no	No	No	No	17.9239	31	0.77	0.73	107.424	142.887	123.601	151.636	125.319	100.67	104.682	117.605
221	109	75		female	66.5	no	No	No	blank	27.3258	25	0.8	0.49	184.251	156.604	135.849	186.191	153.877	102.565	100.027	105.242
222	115	73		male	59.8	no	No	No	No	22.7862	28	0.81	0.7	132.889	148.469	128.43	162.483	134.283	99.701	98.559	112.315
223	112	70		male	55.8	no	No	No	No	19.7704	32	0.66	1.14	73.421	97.824	84.621	90.076	74.443	108.693	125.759	140.269
224	142	96		male	66.4	no	No	No	No	20.9569	35	0.9	0.86	112.597	129.876	112.347	122.452	101.2	88.716	86.945	96.45
225	116	74		male	48.9	no	No	No	No	18.7484	20	0.83	0.96	84.896	131.004	113.323	120.83	99.859	103.777	95.74	114.036
226	101	66		male	48.1	no	No	No	No	17.561	34	0.65	0.83	85.318	132.714	114.802	128.327	106.055	108.019	128.064	141.676
227	139	100		male	45.8	no	No	No	No	19.8234	36	0.86	0.85	77.83	129.588	112.098	123.408	101.99	90.824	91.779	101.348
228	102	68		male	52	no	No	No	No	20.5688	27	0.84	1.02	80.011	115.904	100.261	106.006	87.609	98.13	94.385	108.147
229	114	57		male	61.5	no	No	No	No	22.5895	27	0.71	0.82	117.708	140.1	121.191	136.369	112.702	108.318	115.292	131.658
230	127	96		female	54.9	no	No	No	No	24.0779	29	0.69	0.59	121.935	143.24	124.256	145.813	120.507	108.468	119.279	122.736
231	115	73		male	61.7	no	No	No	No	20.8559	28	0.86	0.83	115.636	138.428	119.744	133.486	110.319	95.984	91.779	104.714
232	159	99		male	73	no	No	No	No	25.2595	52	0.9	0.97	91.982	103.329	89.382	98.342	81.275	78.886	86.945	91.612
233	120	91		female	89.6	no	No	No	No	35.8917	46	0.76	0.7	142.044	120.164	104.238	109.004	90.086	91.453	106.323	103.235
234	109	76		female	59.8	no	No	No	don't know	21.8326	29	0.64	0.53	147.855	148.384	128.719	165.024	136.383	112.668	130.449	134.028
235	114	83		female	65.4	no	No	No	No	26.3643	33	0.75	0.84	98.349	105.61	91.613	94.482	78.085	100.809	108.012	109.474
236	105	62		male	62.6	no	No	No	No	21.918	21	0.86	0.86	120.307	143.298	123.957	135.832	112.258	100.74	91.779	108.704
237	106	83		female	70.5	no	No	No	No	29.5347	25	0.76	0.73	131.114	132.375	114.831	117.536	97.137	105.73	106.323	111.752
238	113	80		female	81.1	no	No	No	No	31.8786	31	0.64	0.5	208.72	149.146	129.379	174.128	143.908	111.122	130.449	132.871
239	108	79		female	81.5	no	No	No	No	31.0547	30	0.82	0.73	144.982	127.806	110.868	113.265	93.608	97.589	97.131	99.85
240	108	78		female	62.1	no	No	No	No	22.5359	27	0.57	0.56	147.934	147.782	128.196	157.127	129.857	120.476	149.728	154.913
241	122	84		male	33.1	no	No	No	No	12.5349	19	0.92	0.99	56.188	127.11	109.954	117.835	97.384	97.589	84.701	101.772
242	105	64		female	86.6	no	No	No	No	31.6171	45	0.76	0.73	133.047	115.025	99.78	104.316	86.212	92.087	106.323	103.531
243	117	79		female	66.5	no	No	No	No	26.6384	32	0.77	0.66	128.466	135.173	117.259	125.582	103.787	99.977	104.682	106.58
244	113	82		male	58.1	no	No	No	No	22.8378	33	0.71	0.68	126.975	145.063	125.484	162.499	134.296	103.92	115.292	128.268
245	120	79		female	75.3	no	Yes	Yes	No	34.3773	68	1.24	1.08	59.264	60.95	52.872	61.046	50.451	54.551	59.378	55.336
246	151	98		male	75.4	no	No	Yes	No	26.7149	61	0.94	0.79	104.722	112.038	96.917	120.653	99.714	71.912	82.561	85.279
247	98	62		female	53.8	no	No	No	No	19.642	36	0.63	0.67	98.589	130.779	113.447	120.506	99.591	108.168	132.917	132.737
248	122	94		male	47.9	yes	No	No	No	17.5941	55	1.14	0.78	72.498	117.475	101.619	125.041	103.34	64.387	65.626	68.972
249	122	94		male	45.8	yes	Yes	No	No	16.4222	41	0.89	0.9	69.972	122.21	105.715	112.521	92.992	85.763	88.109	95.73
250	102	73		female	50.5	yes	No	No	No	19.4823	24	0.67	0.43	160.83	164.633	142.814	218.284	180.4	113.999	123.528	130.198
251	101	76		female	53.9	yes	No	No	No	21.0547	25	0.86	0.59	124.028	147.322	127.797	150.273	124.193	97.994	91.779	96.704
252	104	75		female	50.1	yes	No	No	No	22.7188	29	0.8	0.64	102.581	139.457	120.975	132.748	109.709	99.77	100.027	103.231
253	96	60		male	65.8	yes	No	No	No	24.7657	38	1	0.76	122.654	133.797	115.738	138.889	114.784	80.538	76.7	84.358
254	117	77		female	45	yes	No	No	No	19.736	30	0.64	0.69	84.692	135.096	117.191	120.876	99.897	111.892	130.449	133.439
255	104	57		female	56.8	yes	No	No	No	23.642	24	0.87	0.65	119.668	143.707	124.662	135.501	111.984	97.926	90.525	95.912
256	113	69		male	62.9	yes	No	No	No	22.5537	39	1.08	0.69	127.876	138.244	119.585	154.456	127.65	75.266	69.988	76.834
257	110	73		female	56.3	yes	No	No	No	22.8407	29	0.74	0.54	136.623	147.474	127.929	161.502	133.473	104.424	109.751	113.09
258	90	60		female	57.9	yes	Yes	No	No	21.9266	32	0.69	0.56	131.826	142.681	123.772	151.8	125.455	106.243	119.279	121.176
259	115	83		female	71.4	yes	No	No	No	25.6015	31	0.65	0.69	133.156	134.15	116.371	120.074	99.235	110.281	128.064	130.483
260	113	75		female	95.5	yes	No	No	No	34.2429	39	0.97	0.71	160.381	124.074	107.631	110.889	91.644	81.828	79.531	79.282
261	113	81		male	52	yes	No	No	No	18.5342	26	0.88	0.72	114.352	148.836	128.748	159.67	131.958	95.852	89.302	102.921
262	121	88		female	63	yes	No	No	No	24.3046	31	0.72	0.65	124.721	136.812	118.68	128.641	106.315	104.568	113.389	115.766
263	114	76		male	56.2	yes	No	No	No	21.6813	24	0.93	0.67	135.141	155.475	134.49	176.34	145.735	93.562	83.618	97.486
264	100	67		male	46.5	yes	No	No	No	17.7183	40	0.78	0.7	92.262	136.467	118.048	151.134	124.904	93.886	103.087	112.067
265	104	70		female	52.1	yes	No	No	No	22.1116	37	1.1	0.83	76.328	104.181	90.374	93.598	77.354	75.162	68.476	68.904
266	96	72		female	59.1	yes	No	No	No	22.1081	24	0.7	0.6	134.89	147.542	127.988	148.613	122.821	111.429	117.254	123.693
267	98	65		female	43.8	yes	don't know	No	No	21.1227	27	0.98	0.57	102.51	146.924	127.452	153.95	127.232	88.227	78.566	82.172
268	123	82		male	57.8	yes	No	No	No	18.7661	35	0.9	0.9	93.657	127.471	110.266	116.193	96.028	88.716	86.945	96.45
269	108	77		male	52.9	yes	No	No	No	16.8853	32	0.93	0.77	103.052	138.809	120.074	141.667	117.08	88.532	83.618	93.908
270	95	71		female	58.5	yes	No	No	No	23.2861	29	0.86	0.7	109.513	135.406	117.46	119.706	98.931	95.324	91.779	94.856
271	101	77		female	44.9	yes	No	No	No	18.6889	27	0.76	0.62	96.609	142.915	123.975	139.714	115.466	104.28	106.323	110.639
272	85	66		male	44.1	yes	No	No	No	15.2595	40	0.93	0.71	86.268	135.673	117.362	148.68	122.876	83.772	83.618	91.223
273	127	82		male	55.3	yes	No	No	No	21.0715	36	1.02	0.85	93.974	129.588	112.098	123.408	101.99	80.427	74.914	83.007
274	94	61		female	66.8	yes	No	No	No	25.1421	31	0.78	0.63	136.442	138.226	119.907	133.365	110.219	99.908	103.087	105.417
275	101	67		male	56.9	yes	No	No	No	20.7738	26	0.8	0.95	94.833	127.198	110.03	115.955	95.831	101.859	100.027	115.063
276	92	72		male	54.6	yes	No	No	No	18.4559	37	1.05	0.74	105.552	136.225	117.839	144.007	119.014	78.073	72.374	79.954
277	87	70		male	44.1	yes	No	No	No	15.8127	36	1.14	1.25	50.96	85.089	73.605	79.079	65.354	73.418	65.626	72.878
278	102	66		female	57.7	yes	No	No	No	23.7097	48	0.9	0.69	90.824	119.05	103.272	109.876	90.807	81.096	86.945	84.239
279	128	92		female	48.3	yes	No	No	No	19.5951	31	0.78	0.58	107.16	142.038	123.214	146.719	121.255	99.908	103.087	105.417
280	135	99		female	87.3	yes	No	No	No	30.9311	37	0.83	0.76	139.677	115.891	100.532	103.615	85.632	92.278	95.74	95.797
281	121	76		male	66.1	yes	No	No	No	20.98	28	0.92	0.99	103.861	119.323	103.218	108.915	90.012	91.706	84.701	96.769
282	105	72		male	53.1	yes	No	No	No	20.7422	34	0.86	0.8	97.719	134.738	116.553	133.896	110.658	92.087	91.779	102.104
283	102	73		male	48.2	yes	No	No	No	18.1414	61	1.36	0.77	68.683	113.226	97.944	124.277	102.708	52.264	53.197	55.356
284	125	89		female	61	yes	No	No	No	25.2272	36	0.87	0.57	131.394	137.923	119.644	145.217	120.014	90.136	90.525	90.987
285	113	79		male	62.6	yes	Yes	No	No	19.9815	41	1.24	1.05	81.976	101.43	87.74	94.184	77.838	65.736	59.378	64.943
286	106	66		male	54.2	yes	No	No	No	18.7543	32	1.08	0.92	88.37	126.772	109.662	115.363	95.341	78.995	69.988	78.835
287	125	89		male	90.5	yes	No	No	No	31.3149	47	0.93	0.9	129.884	117.166	101.352	109.444	90.45	79.818	83.618	89.33
288	81	56		male	50.4	yes	No	No	No	19.0864	64	0.97	0.69	77.101	115.979	100.325	139.681	115.439	68.849	79.531	81.69
289	98	66		male	63.5	yes	No	No	No	23.044	54	0.87	0.96	79.008	103.172	89.247	98.766	81.625	79.598	90.525	94.852
290	122	89		male	59	yes	No	No	No	19.7133	38	0.89	1.07	78.115	101.254	87.588	93.588	77.345	87.559	88.109	96.68
291	117	88		male	47.2	yes	No	No	No	18.5533	31	1.03	0.78	91.61	139.048	120.28	140.475	116.095	82.623	74.049	83.676
292	105	74		male	47.5	yes	No	No	No	18.0994	40	1.02	1.02	64.679	105.789	91.51	97.877	80.89	78.235	74.914	81.878
293	140	100		female	51.9	yes	No	No	No	19.7759	38	0.88	0.51	122.542	141.067	122.372	163.303	134.962	88.227	89.302	89.15
294	94	74		female	58.7	yes	No	No	No	24.276	25	0.79	0.51	156.262	154.556	134.073	177.791	146.935	103.348	101.536	106.803
295	87	73		female	60.4	yes	No	No	No	25.3035	27	1.05	0.78	103.302	120.481	104.514	107.197	88.593	83.657	72.374	75.8
296	105	65		male	67.9	yes	No	No	No	22.2987	31	0.83	0.56	183.559	159.339	137.834	205.906	170.17	96.183	95.74	107.721
297	94	64		male	67.1	yes	No	No	No	24.0597	34	1.13	1.38	71.584	76.564	66.231	71.37	58.983	75.007	66.318	74.183
298	68	53		male	40.3	yes	No	No	No	16.4542	69	1.41	0.91	43.671	99.057	85.687	99.955	82.607	47.61	50.959	52.223
299	112	74		male	64.2	yes	No	No	No	20.3769	32	0.76	0.63	152.857	150.745	130.399	178.583	147.589	100.74	106.323	118.926
300	108	68		male	56.8	yes	No	No	No	20.245	46	0.81	0.77	96.306	125.807	108.827	131.605	108.765	88.044	98.559	105.296
301	68	48		male	47.3	yes	No	No	No	18.9473	45	0.98	0.95	65.694	111.305	96.282	103.736	85.732	77.911	78.566	84.498
302	96	67		female	56.8	yes	No	No	No	22.7528	27	0.91	0.54	140.32	149.561	129.739	163.862	135.423	93.046	85.81	89.615
303	123	83		female	54.9	yes	No	No	No	22.1315	35	0.72	0.62	109.763	135.105	117.2	132.544	109.541	101.719	113.389	113.954
304	110	66		female	48.4	yes	No	No	No	20.2763	28	0.74	0.7	91.422	136.36	118.288	120.562	99.638	105.148	109.751	113.607
305	103	58		male	57.3	yes	No	No	blank	19.9441	36	1.41	0.97	85.326	115.62	100.015	105.964	87.574	59.8	50.959	56.832
306	93	69		female	48.6	yes	No	No	No	20.2289	19	0.6	0.63	110.196	150.383	130.452	147.3	121.735	124.451	140.862	152.709
307	133	71		male	58.4	yes	No	No	No	21.4509	33	0.68	0.67	129.536	145.949	126.251	165.301	136.612	106.316	121.37	134.913
308	91	56		male	54.1	yes	No	No	No	19.8714	25	0.93	0.75	115.213	147.391	127.498	153.54	126.892	92.918	83.618	96.97
309	110	66		female	59.7	yes	No	No	No	22.0619	34	0.94	0.68	109.865	131.985	114.493	119.846	99.046	86.656	82.561	83.731
310	127	79		male	54.2	yes	No	No	No	20.1517	37	0.88	0.73	106.214	136.989	118.5	146.286	120.898	88.838	89.302	98.307
311	103	80		female	53.2	yes	No	No	No	17.3714	24	0.9	0.64	113.835	144.442	125.299	137.947	114.006	95.719	86.945	92.182
312	137	96		male	50.9	yes	No	No	No	17.4071	31	0.8	0.68	113.319	147.116	127.26	164.574	136.012	98.401	100.027	112.462
313	104	75		male	52	yes	Yes	No	No	18.5342	29	0.84	0.68	117.892	149.197	129.06	166.817	137.866	96.783	94.385	107.147
314	138	88		male	54.4	yes	No	No	blank	18.3883	29	1.19	1.15	72.928	98.858	85.515	90.973	75.184	74.182	62.358	71.284
315	102	77		male	51.8	yes	No	No	No	16.818	37	0.72	0.57	130.005	151.656	131.187	194.625	160.847	100.323	113.389	124.323
316	109	83		female	49.4	yes	No	No	No	21.103	28	0.82	0.58	112.617	145.063	125.838	149.782	123.786	98.946	97.131	100.75
317	111	82		female	59.8	yes	No	No	No	21.9651	25	0.63	0.47	172.738	158.766	137.724	195.364	161.458	116.708	132.917	139.18
318	98	62		female	48.2	yes	No	No	No	19.3078	30	0.98	0.59	106.09	142.237	123.386	144.813	119.68	86.417	78.566	81.055
319	109	80		male	52	yes	No	No	No	19.2164	43	1.21	0.83	84.404	124.584	107.769	122.353	101.118	66.328	61.134	66.418
320	115	73		male	57.2	yes	No	No	No	21.5288	30	0.77	0.89	98.19	132.636	114.734	121.443	100.366	101.368	104.682	118.107
321	95	60		female	42.3	yes	No	No	No	19.8442	28	0.66	0.39	143.41	165.297	143.39	236.791	195.695	111.738	125.759	129.88
322	97	61		male	55.4	yes	No	No	No	19.746	54	0.77	0.57	116.092	134.585	116.42	180.247	148.964	85.882	104.682	109.419
323	120	77		male	90.8	yes	No	No	No	30.5146	38	0.8	0.83	154.98	129.037	111.621	125.462	103.687	93.756	100.027	109.524
324	107	75		female	47.2	yes	No	No	No	18.4375	39	0.85	0.77	73.09	112.483	97.575	100.979	83.454	89.64	93.065	92.529
325	110	74		male	51.8	yes	No	No	No	19.0266	25	0.87	0.73	113.337	149.038	128.922	158.404	130.913	97.252	90.525	104.84
326	104	75		female	64.5	yes	No	No	No	22.4502	35	1.07	0.61	131.071	135.83	117.828	135.055	111.616	77.965	70.767	71.685
327	85	62		female	41.3	yes	No	No	No	23.3478	33	1.01	0.53	98.434	144.273	125.152	160.751	132.852	82.737	75.797	77.281
328	88	72		female	50.3	yes	No	No	No	20.5371	27	0.91	0.51	131.572	152.4	132.202	175.035	144.657	93.046	85.81	89.615
329	70	50		male	55.8	yes	Yes	No	No	20.7466	25	1.06	0.97	91.881	124.908	108.049	114.106	94.302	84.178	71.562	83.206
330	119	84		male	68	yes	No	No	No	24.977	62	1.25	1.24	59.409	71.577	61.916	71.476	59.071	56.429	58.813	60.968
331	126	81		male	56.6	yes	No	No	No	20.1738	36	0.84	0.63	129.771	146.569	126.786	174.363	144.102	92.215	94.385	104.177
332	107	70		male	65.5	yes	No	No	No	22.7983	36	0.91	0.95	99.591	118.569	102.566	108.543	89.705	87.438	85.81	94.863
333	111	78		male	59.2	yes	No	No	No	21.227	21	0.76	0.73	134.033	153.285	132.596	164.111	135.629	108.693	106.323	125.619
334	128	86		male	55.6	yes	Yes	No	No	18.5773	37	0.76	0.76	104.656	134.74	116.554	139.643	115.408	97.32	106.323	116.702
335	88	53		male	67.7	yes	No	No	No	23.9867	37	1.39	1.71	56.637	57.849	50.041	54.777	45.271	60.298	51.833	57.584
336	110	91		female	62.2	yes	No	No	No	26.571	22	0.71	0.7	123.783	142.23	123.38	126.611	104.637	112.124	115.292	123.041
337	160	105		male	48.3	yes	No	No	No	18.9857	35	0.83	0.67	105.131	143.913	124.489	163.338	134.99	93.562	95.74	106.034
338	84	66		female	46.1	yes	No	No	No	19.0651	28	0.7	0.53	115.008	149.43	129.626	166.203	137.358	108.393	117.254	121.239
339	83	59		female	56.2	yes	No	No	No	24.0079	38	1.03	0.66	102.537	129.595	112.419	121.277	100.229	78.723	74.049	74.156
340	104	69		female	53.9	yes	No	No	No	22.1483	27	0.75	0.58	123.973	146.086	126.725	150.891	124.704	105.075	108.012	112.367
341	119	73		male	67.6	yes	No	No	No	24.8301	30	0.84	0.97	106.472	120.597	104.32	109.96	90.876	96.117	94.385	106.675
342	130	92		female	76.4	yes	No	No	No	30.0312	24	0.81	0.76	137.665	126.973	110.145	113.132	93.498	102.494	98.559	104.276
343	111	74		female	49.7	yes	No	No	No	20.8209	28	0.78	0.56	117.347	146.747	127.299	155.971	128.902	102	103.087	106.821
344	105	69		female	66	yes	No	No	No	23.3844	32	0.85	0.64	131.484	136.549	118.452	130.122	107.539	94.081	93.065	94.94
345	101	65		male	53.6	yes	No	No	No	20.2982	32	0.92	1.07	75.14	105.613	91.359	96.91	80.091	89.207	84.701	95.103
346	105	87		female	70.5	yes	No	No	No	27.198	35	0.75	0.56	156.055	139.706	121.191	149.064	123.193	99.426	108.012	108.639
347	108	69		female	69.8	yes	No	No	No	23.3219	25	0.88	0.49	193.394	156.604	135.849	186.191	153.877	96.516	89.302	94.137
348	100	79		female	50	yes	No	No	No	18.3655	27	0.79	0.49	136.125	154.419	133.954	183.305	151.492	101.93	101.536	105.739
349	91	69		female	38.4	yes	No	No	No	16.6205	22	1.18	0.54	99.062	154.907	134.377	170.818	141.172	78.451	62.988	67.908
350	106	79		female	49.3	yes	No	No	No	20.7877	27	1.02	0.66	99.648	140.005	121.451	129.989	107.429	85.585	74.914	78.415
351	114	82		male	66.6	yes	No	No	No	22.5122	43	0.78	0.56	160.223	146.458	126.691	192.673	159.234	91.96	103.087	111.018
352	92	66		female	51	yes	No	No	No	20.4294	24	0.62	0.42	166.29	165.912	143.924	224.293	185.366	118.413	135.472	142.565
353	123	84		female	44.6	yes	No	No	No	17.7532	50	1.6	1.29	36.734	55.794	48.4	52.932	43.745	46.989	43.842	42.742
354	111	80		female	55.6	yes	No	No	No	22.2721	24	0.84	0.73	104.303	133.308	115.641	118.514	97.946	100.184	94.385	99.932
355	103	74		male	67.4	yes	No	No	No	19.2742	36	0.9	1.07	90.987	102.687	88.827	94.62	78.199	88.105	86.945	96.098
356	80	54		female	39.9	yes	No	No	No	15.7826	47	0.98	0.49	89.402	134.179	116.396	163.797	135.369	76.842	78.566	76.459
357	101	67		female	54.3	yes	No	No	No	20.6904	28	0.7	0.55	130.539	147.62	128.056	159.249	131.61	108.393	117.254	121.239
358	112	79		female	49.1	yes	No	No	No	19.4217	36	0.76	0.59	102.176	136.367	118.294	139.552	115.332	97.994	106.323	106.578
359	122	74		male	65.8	yes	No	No	No	23.3135	34	0.72	0.75	129.163	138.361	119.686	144.249	119.214	102.424	113.389	125.697
360	115	78		male	60.9	yes	No	No	No	20.8269	33	0.96	0.84	107.743	132.994	115.044	127.335	105.235	85.941	80.518	90.122
361	91	63		male	54.1	yes	No	No	No	23.727	42	0.91	0.72	102.272	133.014	115.061	144.858	119.717	83.888	85.81	92.981
362	93	69		female	43.8	yes	No	No	No	16.0882	26	0.79	0.48	122.807	156.566	135.816	189.163	156.333	102.636	101.536	106.26
363	115	86		female	66.4	yes	No	No	No	27.2847	26	0.67	0.6	148.939	145.484	126.203	146.218	120.841	112.435	123.528	128.85
